# Supplementary material for: Gut Microbiota Enterotype as a Predictor of Sarcopenia in the Japanese Elderly Population
Source: Nutrients. 2025 Oct 16;17(20):3250. doi: 10.3390/nu17203250 (PMC12567451; doi:10.3390/nu17203250)
Supplement: Supplementary file 1 [file nutrients-17-03250-s001.zip]

Archive with 4 entries (4 files):
- Supplementary_data.pdf
- Fi.S1b.TIF
- Fig.S1a.TIF
- Fig.S2.TIF
